# Supplementary material for: New Charged Cholinesterase Inhibitors: Design, Synthesis, and Characterization
Source: Molecules. 2024 Apr 4;29(7):1622. doi: 10.3390/molecules29071622 (PMC11013433; doi:10.3390/molecules29071622)
Supplement: Supplementary file 1 [file molecules-29-01622-s001.zip]

Archive with 1 entries (1 files):
- molecules-2917887-supplementary.pdf
